# Supplementary material for: Intraductal Carcinoma of the Prostate: To Grade or Not to Grade
Source: Cancers (Basel). 2023 Nov 7;15(22):5319. doi: 10.3390/cancers15225319 (PMC10669759; doi:10.3390/cancers15225319)
Supplement: Supplementary file 1 [file cancers-15-05319-s001.zip]

Archive with 1 entries (1 files):
- cancers-2666413-supplementary.pdf
